# Supplementary material for: Genetic associations of vitamin D receptor polymorphisms with advanced liver fibrosis and response to pegylated interferon-based therapy in chronic hepatitis C
Source: PeerJ. 2019 Sep 11;7:e7666. doi: 10.7717/peerj.7666 (PMC6744935; doi:10.7717/peerj.7666)
Supplement: Supplemental Information 2 [file peerj-07-7666-s002.csv]

Patients' number	Genotype_new	Status	Sex	age (years)	Weight (Kilogram)	Height (cm)	HbsAg	AntiHIV	AntiHCV	logHCVVLFirstIU	PegIFN_3g	PEG2a_2g	Peg2b_2g	dose_peg2a	wk_peg2a	dose_peg2b	week_peg2b	Ribavirin_y	dose_riba	wk_riga	IL28Brs12979860	VDR1rs2228570_Fok1	VDR2rs1544410_Bsm1	VDR3rs757343_Tru91	VDR3rs7975232_Apa1	VDR3rs731236_Taq1
522	3	3	1	50	54.5	160	2	2	1		2	0	1				24	1	1000	24	1	1	1	2	2	1
2381	3	3	1	50	70	168															1	2	1	1	1	1
46	3	3	2	54	50	159	2	2	1	6.37	1	1	0	135	24			1	800	24		2	1	1	1	1
454	1	4	2	50	56.2	148	2	2	1	6.56	2	0	1					1	1000	48	1	2	1	2	2	1
33	3	1	2	52	64	156	2	2	1		3			9	9	9	99	2				2	1	1	1	1
433	1	4	1	52	70.5	170	2	2	1	5.74	2	0	1				48	1	1000		1	2	1	1	1	1
4046	3	4	2	48	42															48	1
263	1	4	2	53	61	156	2	2	1	5.84	1	1	0	180	6			1	1200	6	1	3	2	1	2	2
362	3	3	1	48	83	165	2	2	2	4.01	1	1	0	180	24			1	800	24	1	2	2	1	2	2
335	3	3	1	52	76.4	175	2	2	1		2	0	1				48	1	1000	48	1	2	1	2	2	1
457	1	4	1	52	65	165	2	2	1	5.64	2	0	1					1	1000	48	1	2	2	1	2	1
508	3	3	1	51	84	168	2	2	1	6.8	1	1	0					1	800	24	1	2	1	2	2	1
395	1	3	1	52	69	164	2	2	1	6.08	1	1	0					1	1200	48	1	2	1	1	1	1
423	3	4	1	50	74	170	2	2	1		1	1	0				24	1	800	24	1	2	1	1	1	1
109	3	4	1	51	70	169	2	2	1		1	1	0	180				1	800	12	2	2	1	1	1	1
437	1	4	1	52	68	150	2	2	1		1	1	0				48	1	1000		2	2	1	3	3	1
480	1	4	2	42	67	156	2	2	1	4.08	1	1	0					1	800	48	1	2	1	1	1	1
462	1	4	1	50	53	165	2	2	1	4.65	2	0	1					1	800	48	2	3	2	1	2	1
604	3	4	1	52	69	164	2	2	1		1	1	0					1	1000	48	2	1	1	1	1	1
426	3	4	1	50	83	179	2	2	1	6.07	1	1	0				24	1	1000		1	3	1	1	1	1
	3	4	1	48	63	165														24	1
517	3	3	1	50	65.2	162	2	2	1	5.54	1	1	0		24			1	1000	24	1	1	1	1	1	1
	11	1	1	44	67	165	2	2	1		3							2
557	1	4	1	53	78	171	2	2	1	6.04	1	1	0					1	1200	24	2	1	1	1	1	1
595	1	4	1	53	64.5	164	2	2	1	6.23	2	0	1					1	1000	28	1	1	1	1	1	1
2202	3	4	2	54																48	1	2	1	2	2	1
	11	2	1	40	72.5	168	2	2	1	5.09	1	1	0	180				1	1000
	9	1	2	49	61	160	2	2	1	5.42	3							2
393	1	3	1	51	77	172	2	2	1	6.91	2	0	1					1	1000	48	1	2	1	1	1	1
28	3	4	2	53	51	153	2	2	1	5.47	2	0	1	9	99	80	24	1	800	24	2	3	1	1	1	1
261	1	4	1	53	51	165	2	2	1	5.84	1	1	0		72			1		72	1	3	2	2	2	1
340	3	4	1	50	71	170	2	2	1	5.92	1	1	0		24			1	1200	24	1	2	1	1	1	1
581	3	4	1	51	70	171	2	2	1		1	1	0		24			1	800		1	3	2	1	1	1
502	3	4	1	50	70.5	170	2	2	1	3.81	1	1	0					1	800	24	2	2	1	1	1	1
531	3	3	1	39	73.3	165	2	2	1	6.71	2	0	1				24	1	800	24	1	3	1	1	1	1
114	1	3	2	52	81	156	2	2	1		1	1	0	90	72			1	800	72	1	2	1	2	2	1
322	1	3	1	50	66.7	168	2	2	1		2	0	1					1	800	48	1	1	1	2	2	1
456	1	4	2	53	78		2	2	1	6.61	1	1	0					1	1200	24	1	2	1	1	1	1
389	1	3	2	50	67.9	157	2	2	1		2	0	1					1	800	48	1	2	2	2	3	2
2404	1	3	1	50	63	165															1	2	1	2	2	1
194	1	1	1	49	61	163	2	2	1	4.56	3							2				3	2	1	2	1
430	3	4	1	54	70	162	2	2	1	5.98	2	0	1				12	1	1000		2	3	1	1	1	1
363	3	1	1	50	89.4		2	2	1	5.71	3							2
601	1	4	1	41	68.4	162	2	2	1	4.15	1	1	0					1	1000	48	1	2	1	2	2	1
469	1	4	1	53	68.3	152	2	2	1	6.52	1	1	0					1	800	48	1	3	1	3	1	1
507	3	3	1	54	69	170	2	2	1		2	0	1					1	800	24	1	2	1	2	2	1
435	6	4	2	48	63.4	155	2	2	1	6.7	2	0	1				20	1	800		1	3	1	2	2	1
528	6	3	1	54	68.8	160	2	2	1	5.09	2	0	1				48	1	1000	48	1	2	2	1	2	1
438	3	4	2	52	72.9	169	2	2	1	5.82	2	0	1				48	1	1200		1	1	1	1	1	1
442	1	4	1	53	90	165	2	2	1		2	0	1					1	1000	48	1	3	1	1	1	1
2189	6	4	2	54	58															24	1	2	1	1	1	1
3	3	4	2	47	53	155	2	2	1	9	2	0	1	9		80	24	1	400	24	1	2	2	2	3	1
372	3	4	2	50	55	150	2	2	1	5.8	2	0	1			80	24	1			1	3	1	2	2	1
510	6	3	1	51	70	165	2	2	1	4.2	2	0	1				24	1	1000		1	2	1	1	2	2
201	1	3	1	54	52	170	2	2	1	4.5	1	1	0	180	48			1	1200		1	3	1	1	1	1
4076	1	3	1	38																	1
178	1	3	1	50	74	173	2	2	1	3.53	1	1	0	180				1	1000			2	1	2	2	1
	3	4	2	50	62.8	158	2	2	1		2	0	1					1	800	24
2228	3	3	1	54																48	1	2	1	2	2	1
	3	3	1	50	68	165	2	2	1	4.3	2	0	1				24	1	1200	24
495	3	4	1	39	60.5	168	2	2	1	6.77	1	1	0					1	800	48	1	1	1	1	1	1
412	1	3	1	41	56	166	2	2	1	3.78	1	1	0					1	800	48	1	2	1	1	1	1
120	1	4	1	47	71	170	2	2	1	6.94	2	0	1			100	48	1	1000	48	1	3	3	1	3	1
	1	3	1	33	65	170	2	2	1		2	0	1			100		1	1000	72	1
473	1	4	1	49	75	155	2	2	1		1	1	0					1	800	48	2	1	1	2	2	1
511	3	3	1	51	55.6	168	2	2	1	6.13	2	0	1				24	1	800	24	1	2	1	2	2	1
9	3	3	2	50	65.3	160	2	2	1	9	1	1	0	180	24	9	99	1	800	24	1	2	1	1	1	1
1082	3	4	2	45	45	150														24	1	1	1	2	2	1
2556	3	3	1	53							1	1	0					1	800	24	1	3	2	1	2	2
1074	3	3	1	54	68	165														48		2	1	1	1	1
606	3	4	1	48	68	160	2	2	1	6.28	1	1	0					1	1000	24	1	2	1	1	1	1
587	1	4	2	54	50.9	151	2	2	1	7.24	2	0	1					1	800	28	1	1	2	1	2	2
568	3	3	2	50	76	160	2	2	1	5.8	2	0	1			100		1	1200	24	1	1	1	1	1	1
4021	3	4	1	47	66	165														24	1		2	1	2
88	3	3	1	48	62	174	2	2	1		1	1	0	180	24			1	800	24	2	2	1	1	1	1
2318	3	3	1	33	75.9	175	2	9	9	6.99	1	1	0	180	24			1	800	24	1	3	1	1	1	1
341	3	4	2	54	75.3	151	2	2	1		2	0	1				48	1	1200	48	1	3	1	2	2	1
	3	4	2	38	50.1	149	2	2	1		2	0	1				24	1	1000	24
150	3	1	2	51	68	160	2	2	1	6.13	1	1	0	180	24			1	800	24		3	1	2	2	1
338	1	4	2	48	59	160	2	2	1		1	1	0					1	800	14	2	2	1	3	3	1
591	3	4	2	46			2	2	1	5.82	2	0	1					1	800	12	1	3	2	1	2	2
494	3	4	1	46	86.3	173	2	2	1	5.48	2	0	1					1	1200	24	1	2	1	2	2	1
353	3	3	2	53	55	150	2	2	1	6.69	2	0	1			80	24	1	1000	24	1	2	1	1	2	2
19	3	3	2	53	55	150	2	2	1	6.69	2	0	1			80	24	1	1000	24	1	2	1	1	2	2
552	3	3	2	53	55	150	2	2	1	6.69	2	0	1			80	24	1	1000	24	1	2	1	1	2	2
19	3	3	2	53	55	150	2	2	1	6.69	2	0	1			80	24	1	1000	24	1	2	1	1	2	2
450	1	4	1	53	68	167	2	2	1	6.1	1	1	0					1	1000	16	2	1	1	2	2	1
188	3	4	1	49	98	180	2	2	1		1	1	0	180	48			1	1200	48	1	1	1	2	2	1
532	3	3	1	51	71.7	171	2	2	1	5.35	2	0	1				24	1	1000	24	2	3	1	1	1	1
325	1	3	1	51	69	169	2	2	1		1	1	0					1	800	48	1	2	1	1	1	1
535	3	3	2	42	56.4	156	2	2	1	4.16	1	1	0				24	1	800	24	2	2	1	1	1	1
4	1	4	1	46	85	175	2	2	1	5.83	1	1	0	180	48	9	99	1	1000	48	1	2	1	1	1	1
2597	1	3	1	42	72	160														48	2	2	1	1	1	1
1052	3	3	1	51	83															24	1	1	1	2	1
63	1	3	1	47	70	167	2	2	1	6.09	1	1	0		40			1	1200	48	1	3	1	1	1	1
481	1	4	1	53	68	165	2	2	1		1	1	0					1	800	48	2	2	1	1	1	1
425	3	4	1	52	67.1	172	2	2	1	6.72	2	0	1				48	1	800		1	1	1	2	2	1
520	3	3	1	53	71.9	170	2	2	1		2	0	1				48	1	1000	48	1	3	1	2	2	1
4012	1	4	1	43	80	177														48	1	3	1	1	1
336	3	3	1	46	71	170	2	2	1		1	1	0		24			1	1000	24	1	1	1	1	1	1
331	3	3	1	51	67.7	170	2	2	1	5.83	2	0	1				24	1	800	24	1	2	1	2	2	1
232	3	3	1	32		178	2	2	1	6.43	1	1	0	180				1	1200	24	1	1	1	1	1	1
1081	3	4	2	53	59	159	9	9	9		1	1	0	180	24			1	800	24	2	1	2	1	2	2
2067	3	3	1	47	67	180														24	1	2	1	1	1	1
47	1	4	1	52	65	170	1	2	1	5.69	4							1	800	48	1	3	1	1	1	1
439	3	4	1	54	72	170	2	2	1		1	1	0				24	1	1000		1	1	2	1	2	1
467	1	4	1	48	60.5	168	2	2	1	7.16	2	0	1					1	1000	48	1	1	1	1	1	1
1003	6	3	1	33	92	171	2	2	1	5.84										24	1	2	1	1	2	1
1071	3	4	2	48	61															24	1	1	1	1	1	1
2031	3	4	1	38	52															24	1	2	1	2	2	1
44	1	3	1	42	61	164	1	2	1	6.7	1	1	0	180	48			1	1200	48	2	2	1	2	2	1
107	3	3	1	46	68.3	160	2	2	1	5.84	1	1	0	180	24			1	800	24	1	3	1	1	1	1
73	1	4	1	50	68	160	9	9	9		1	1	0	180	72			1	800	72	1	3	2	1	2	2
4029	3	4	1	47	82															24	1
	3	2	2	53	61	153	2	2	1		2	0	1					1	800
158	3	3	1	39	78	170	2	2	1	4.96	2	0	1	100	24			1	1200	24	1	3	2	1	2	2
422	3	4	2	53	44.5	153	2	2	1		2	0	1				24	1	800		1	3	1	1	1	1
392	1	3	2	54	74	160	2	2	1	5.7	1	1	0					1	1200	48	2	3	1	3	3	1
191	1	3	1	41	83	176	2	2	1	7.02	1	1	0	180	48			1	1200		1	2	1	1	1	1
	3	3	1	38	71.7	170	2	2	1	6.8	2	0	1					1	800
25	3	3	2	40	51	165	1	2	1	5.69	2	0	1	9	9	80	24	1	800	24	1	2	1	3	3	1
465	1	4	1	52	81	183	2	2	1	6.26	1	1	0					1	1000	48	2	2	1	1	1	1
496	1	4	1	54	55	155	2	2	1		1	1	0					1	1000	48	1	2	1	1	1	1
40	3	3	1	24	67	175	2	2	1	5.9	1	1	0	180	24			1	800	24		1	1	2	2	1
596	1	4	1	52	80	167	2	2	1	7.17	1	1	0					1	1000	48	1	2	1	1	1	1
470	3	4	1	53	70	170	2	2	1		2	0	1					1	800	24	1	3	1	2	2	1
2518	1	3	2	48							1	1	0		48			1		48	1	2	1	1	1	1
	1	1	1	53	66	165	2	2	1		3							2
2182	6	3	1	51	59	161														24	1	1	1	1	1	1
420	1	3	1	50	70	169	2	2	1	5.32	1	1	0					1	1200	48	1	1	2	1	3	1
404	1	3	1	54	72	170	2	2	1		2	0	1					1	1000	48	1	3	2	1	2	1
312	3	3	1	51	64	176	2	2	1	5.84	9							9		24	1	2	1	2	2	1
186	3	3	1	52	65.4	160	2	2	1	6.5	2	0	1			80	24	1	1200	24	1	3	1	1	1	1
125	1	3	2	54	55		2	2	1	7.1	1	1	0	180	48			1	800		1	3	2	1	2	2
199	1	4	1	52	70	162	2	2	1		1	1	0	180	48			1	1000		2	1	1	2	2	1
388	1	3	1	52	53	162	2	2	1	4.77	1	1	0					1	1000	48	1	3	1	2	2	1
304	3	3	2	50	60	150	2	2	1	3.98	2	0	1			92	24	1	800	24	1	3	1	1	1	1
434	1	4	2	51	50	154	2	2	1	6.23	2	0	1				48	1	800		2	2	1	1	1	1
200	3	3	1	51	62	171	2	2	1	6.32	1	1	0	180	24			1	1000		1	2	1	2	2	1
365	3	3	1	42	57.5		2	2	2	3.36	1	1	0	180	24			1	800	24	2	2	1	1	1	1
466	3	4	1	39	70	170	2	2	1	6.77	1	1	0					1	1200	24	1	2	1	2	2	1
273	1	3	1	53	53	172	2	2	1		1	1	0	180				1	1000	48	1	2	1	1	1	1
2212	6	3	1	51	72	162	9	2	9	5.55	2	0	1	180	48			1	1200	48	1	1	1	2	2	1
417	1	3	1	54	80	168	2	2	1	4.48	2	0	1					1	1000	48	1	3	1	1	1	1
2344	3	4	2	39	42	160	2	2	1	6.72	1	1	0	180	12			1	800	12
4017	3	4	1	49	54	165														24	1			2
565	3	3	2	41	36	149	2	2	1	4.94	1	1	0	180	24			1	800	24	1	3	1	2	2	1
407	1	3	1	41	56	167	2	2	1	6.12	2	0	1					1	1200	48	2	2	1	1	1	1
294	3	5	2	36	75	170	2	2	1	4.74	1	1	0	180	5			1	800	24	1	2	1	1	1	1
1066	1	4	1	51	65															24	2	2	1	1	1	1
501	1	4	1	53	70	170	2	2	1	5.89	2	0	1					1	1000	48	1	2	1	1	1	1
405	1	3	1	53	79.4	175	2	2	1	6.1	2	0	1					1	1200	48	1	3	1	1	1	2
497	1	4	1	54	73	171	2	2	1		1	1	0					1	800	48	2	1	1	2	2	1
446	3	4	2	33	61	162	2	2	1	6.18	1	1	0					1	800	24	1	1	1	2	2	1
448	3	4	1	52	57.6	172	2	2	1	6.87	1	1	0					1	800	24	1	1	1	2	2	1
452	3	4	2	44	60	165	2	2	1		1	1	0					1	800	24	1	2	1	1	1	1
436	1	4	1	51	66	165	2	2	1		2	0	1				28	1	800		1	1	1	1	1	1
2041	3	3	1	54																	1	2	1	1	1	1
121	3	4	1	46	90	172	2	2	1	5.03	1	1	0	180	24			1	1200	24	1	2	1	1	1	1
252	3	4	1	42	86	170	2	2	1	6.32	2	0	1			100		1	800	48	1	1	2	1	2	2
411	1	3	1	51	71.5	175	2	2	1		2	0	1					1	800	48	1	1	1	1	1	1
334	6	3	1	42	58.6	168	2	2	1	7.15	1	1	0		24			1	1000	24	1	3	1	2	2	1
6	3	2	1	45	63	173	2	2	1	9	1	1	0	180		9	99	1	800	99		2	1	2	1	1
30	1	3	1	50	80	165	2	2	1	5.84	1	1	0	180	50	9	99	1	1200	50	1	1	1	3	3	1
242	1	4	1	54	50.5	150	2	2	1	5.84	1	1	0	180	24			1	1000		2	2	1	2	2	1
349	3	4	1	47	68	160	2	2	1	5.35	2	0	1			100		1	800	24	2	2	1	3	3	1
487	1	4	1	52	73.5	160	2	2	1		1	1	0					1	1000	16	2	2	2	1	2	2
424	3	4	1	52	85	173	2	2	1		2	0	1				24	1	1000	24	1	2	1	1	1	1
213	1	3	1	53	70.5	167	2	2	1	4.65	1	1	0	180				1	1000	48	1	1	1	2	2	1
431	1	4	2	50	70	160	2	2	1	7.72	2	0	1				48	1	1000		1	2	1	2	2	1
2134	3	3	1	32	93															24	1	1	1	2
377	1	2	1	37	50.5	160	2	2	1	6.5	1	1	0	90				1	200		1	1	1	2	2	1
141	1	4	1	37	49	160	2	2	1	5.66	1	1	0	180	12			1	1200		2	2	1	1	1	1
391	1	3	1	47	62	161	2	2	1		2	0	1					1	1000	48	1	1	1	1	1	1
529	3	3	2	52	61.6	155	2	2	1	6.51	2	0	1				24	1	800	24	1	1	1	1	1	1
2158	3	3	1	47	69	170														48	1	2	1	1	1	1
476	3	4	1	39	67	165	2	2	1	6.92	2	0	1					1	1000	48	2	3	1	2	2	1
2205	3	3	1	46	61															24	1	3	1	1	1	1
2238	1	4	2	51	50	160	2	2	1		1	1	0	180	48			1	1200	48	1	3	1	1	1	1
2128	6	2	1	42	80		2	2	1											48	2	1	1	1	3	1
243	3	4	1	50	102	173	2	2	1	5.84	1	1	0	180	48			1	1000		2	1	1	1	1	1
2195	3	4	2	42	59	160														24	1	2	1	2	2	1
283	3	3	2	54	56	155	2	2	1	6.93	2	0	1			80	24	1	800		1	1	1	1	1	1
49	9	3	2	46	53	155	2	2	1		1	1	0	180	48			1	800	48	1	2	1	2	2	1
324	1	3	1	51	64.7	173	2	2	1	6.58	2	0	1					1	1000	48	1	2	1	2	2	1
1090	6	3	1	47	62															48	1	1	2	2	3	2
95	1	4	2	32	71.5	165	2	2	1	5.64	1	1	0	180	24			1	1200	24	1	3	1	1	1	1
471	3	4	1	51	64	167	2	2	1	6.73	2	0	1					1	1000	24	2	1	1	2	2	1
533	3	4	1	50	62	163	2	2	1	6.19	2	0	1				24	1	1000		1	2	1	1	1	1
432	3	4	1	50	62	163	2	2	1	6.19	2	0	1				24	1	1000		1	2	1	1	1	1
2254	3	1	1	53	66	160	2	2	1	3.52											2	2	1		2	1
602	1	4	1	54	60.9	172	2	2	1	6.45	1	1	0					1	1000	8	1	2	1	2	2	1
	1	4	1	34	49	160	2	2	1	5.66	1	1	0	180	12			1	1000	12		2	1	1	1	1
355	3	3	2	34	49	160	2	2	1		2	0	1			80	48	1	800	48	2	1	2	2	3	2
2121	1	3	1	54	54	168														48	1	2	2	1	2	2
2042	3	3	1	36	95		1	2	1											24	1	2	1	1	1	1
1033	1	4	1	52						5.84								1			1	3	2	1	2	2
2336	3	3	1	40							1	1	0					1	800	24	1	1	1	1	1	1
2499	3	3	1	54	71	165														48	1	3	1	3	3	1
536	3	3	1	54	66	167	2	2	1	5.01	1	1	0				24	1	800	24	1	3	1	1	1	1
2596	3	3	1	41	59	169														24	1	1	1	2	2	1
383	1	3	1	48	72.8	170	2	2	1	7.27	2	0	1					1	1000	48	1	2	1	1	1	1
2388	1	3	1	51	60	173														48	1	2	1	1	1	1
527	6	5	2	50	76.7	158	2	2	1	6.7	2	0	1				24	1	1000	24	1	2	1	1	1	1
455	1	4	1	50	62.4	167	2	2	1	6.92	2	0	1					1	1200	48	1	2	1	2	2	1
2247	1	3	1	42	84	165				5.97										48	1	2	2	1	2	2
136	3	3	1	52	71	170	2	2	1	6.65	1	1	0	180	24			1	800	24	1	2	1	1	1	1
2006	3	3	1	35	58															24	1	1	1	2	2	1
475	3	4	2	50	66	165	2	2	1	6.45	1	1	0					1	800	24	1	3	2	1	2	1
343	1	4	2	47	56	155	2	2	1		2	0	1				48	1	1000	48	1	2	1	2	2	1
	3	2	1	51	73	162	2	2	1	5.73	1	1	0	180				1	800
2226	6	4	1	50																	1	3	1	2	2	1
1038	1	3	1	54	78.5	165	2	2	1											48	1	2	1	3	3	1
1085	9	3	1	44	70	171	2	9	1		1	1	0	180	48			1	1200	48	1	1	1	3	3	1
1030	1	3	1	51	58		2	2	1	5.6								1	800	48	1	2	1	1	1	1
85	1	3	1	53	63	163	2	2	1		2	0	1			100	48	1	1200	48	1	1	2	1	2	1
2234	3	3	2	40																24	1	2	2	1	2	1
21	1	3	2	49	57	160	2	2	1	5.61	1	1	0	180	48	9	99	1	1000	48	2	2	2	2	3	2
2386	3	4	1	46	46	173	2	2	1		2	0	1				32	1	1000	32	1	3	1	1	1	1
66	3	3	1	41	61	161	2	2	1	7.04	2	0	1	90	48	100		1	800	24	2	2	1	1	1	1
1051	1	3	1	52	79	165														48	1	3	2	1	2	1
479	1	4	1	53	67	173	2	2	1	7.33	2	0	1					1	1200	48	1	1	1	1	1	2
371	1	3	1	50	72.4	163	2	2	1		1	1	0	180	48			1		48	2	3	1	2	2	1
521	3	3	1	52	70	167	2	2	1		2	0	1				24	1	800	24	1	1	1	2	2	1
1	3	3	1	50	69.8		2	2	1	487	1	1	0	180	24			1	800	24	1	3	1	1	1	1
	6	2	1	39	80	178	2	2	1	3.64	9							9
4032	3	4	2	54	51	149														24	1
131	3	4	1	50	63.8	158	2	2	1	5.84	1	1	0	180	24			1	800	24	1	2	1	2	2	1
7	3	3	1	45	78.8	165	2	2	1	5.84	1	1	0	180	48	9	99	1	800	48	1	3	1	2	2	1
486	1	4	1	50	73	165	2	2	1	5.87	1	1	0					1	1000	48	2	2	1	1	1	1
603	1	4	1	49	71.4	165	2	2	1		1	1	0					1	1000	21	2	2	1	1	1	1
2278	3	3	1	34																24	1	3	1	2	2	1
2207	6	2	2	47	53		2	2	1											24	1	2	1	3	3	1
403	1	3	1	51	51	150	2	2	1	6.61	2	0	1					1	800	48	1	2	1	2	2	1
2576	1	3	1	52						5.85	2	0	1				48	1	800	48	1	3	1	1	1	1
2153	1	3	2	46	54															48	1	2	1	3	3	1
2253	1	3	1	51	76	176														24	1	3	1	1	1	1
414	1	3	2	53	57	150	2	2	1	6.65	1	1	0					1	800	48	1	2	1	2	2	1
1086	3	4	1	33	79															24	1	3	1	1	1	1
159	3	3	2	39	51	155	2	2	1	6.67	1	1	0	180				1	800	24	1	2	1	1	1	1
2276	3	3	2	34	50	148	2	2	1	5.26	1	1	0	180	24			1	800	24	1	2	1	1	1	1
55	1	3	1	52	68	168	2	2	1		1	1	0	180				1	800		1	3	1	1	1	1
2073	6	5	1	34	54	164	9	9	9						24					24	1	3	1	1	1	1
179	1	3	2	52	65	152	2	2	1	6.12	1	1	0	180	48			1	1000	48	1	3	1	1	1	1
27	3	3	2	50	60	167	2	2	1	5.69	1	1	0	180	24	9	99	1	800	24	1	2	1	2	2	1
445	1	4	2	53	46.3	152	2	2	1	6.56	2	0	1					1	800	48	1	2	1	1	1	1
287	3	3	1	37	66	162	2	2	1	6.31	1	1	0	180	24			1	1000	24	1	1	2	1	3	2
2089	1	3	1	52	67															48	1	2	1	2	2
534	3	3	1	53	87	170	2	2	1		1	1	0				24	1	800	24	1	2	1	2	2	1
2472	6	3	1	33	70	165														24	1	2	1	3	3	1
2049	6	3	1	41	80	178	2	2	1	5.84	1	1	0		24			1		24	1	3	1	2	2	1
	3	3	1	51	61.4	165	2	2	1	5.39	2	0	1				24	1	800	24
548	3	3	2	45			2	2	1		1	1	0					1	1000	24	1	2	1	2	2	1
2171	6	3	2	40						6.67	1	1	0	180	24			1			1		1	2
2136	6	3	1	47	53															48	2	3	1	1	1	1
513	3	3	1	51	70.9	172	2	2	1	5.77	1	1	0		24			1	1000	24	1	1	2	1	2	2
523	3	3	1	42	67	171	2	2	1	5.4	2	0	1				24	1	800	24	1	2	1	1	1	1
419	1	3	2	51	68	160	2	2	1	5.89	2	0	1					1	1000	48	1	3	1	1	1	1
503	3	4	1	48	66	162	2	2	1		1	1	0					1	800	24	1	1	1	2	2	1
2494	3	3	1	45	74															48	1	2	1	2	2	1
356	6	3	1	53	65	167	2	2	2	6.42	1	1	0	180	48			1	1000	48	1	3	1	1	1	1
418	1	3	1	53	61.5	170	2	2	1		1	1	0					1	800	48	1	1	2	1	2	1
2489	1	4	1	53	56	160	2	2	1	5.84										48	2	3	1	1	1	1
443	3	4	1	52	80	170	2	2	1		1	1	0					1	1000	24	2	2	2	1	2	1
2143	3	3	1	46	64	168	2	2	1		1	1	0		24					24	1	1	1	1	1	1
2023	6	3	2	39	47															48	1	1	1	2	2	1
293	3	3	1	47	70	165	2	2	1	5.67	2	0	1			80	24	1	800		2	2	1	1	1	1
175	1	3	1	46	55.2	160	2	2	1	6.2	2	0	1			80		1	1000	48	1	3	1	1	1	1
115	3	3	1	36	75	170	2	2	1	5.26	1	1	0	80	24			1	1200	24	1	3	1	3	3	1
4085	3	3	2	45																48	1
2349	1	3	1	51	74	165	2	2	1		1	1	0	180	12			1	1200	12	2	1	1	1	1	1
541	3	3	2	41	50.2	144	2	2	1	6.22	2	0	1					1	800	24	1	3	1	1	1	1
394	1	3	1	50			2	2	1	6.82	1	1	0					1	1000	48	1	1	1	2	2	3
539	6	3	1	53	70	162	2	2	1	6.23	1	1	0					1	1000	24	1	2	1	1	1	1
4031	3	4	2	26	43	160														24	1
2341	3	3	1	54	55	169														24	1	3	1	1	1	1
2011	6	3	1	48	57															24	1	3	1	1	2	1
2174	3	4	1	40	66															24	1	3	1	1	1	1
38	1	3	1	52	70	163	2	2	1	6.43	2	0	1			80	44	1	1000	48	2	2	1	1	1	1
2531	1	3	1	52						7.17	1	1	0	180	72			1		72	1	3	1	1	1	1
401	1	3	1	50	80	168	2	2	1	6.57	2	0	1					1	1000	48	1	2	1	1	1	1
2054	3	3	1	45	68															24	1	3	1	1	1	1
605	3	4	1	43	70	167	2	2	1	6.28	1	1	0					1	1000	24	1	2	1	1	1	1
323	1	3	1	43	69	165	2	2	1		2	0	1					1	800	48	1	2	1	1	1	1
2024	6	3	1	49	78	174	2	2	1	5.84	1	1	0		24			1		24	1	1	1	2	2	1
148	1	4	2	52	68	162	2	2	1	5.7	1	1	0	180	24			1	1000	24	2	2	3	1	3	2
2176	1	3	2	26	47	158	2	2	1	5.84	1	1	0		48			1		48	1	2	1	2	2	1
519	3	3	1	37	81	172	2	2	1	7.04	1	1	0		24			1	1000	24	1	2	1	3	3	1
1050	1	4	1	45						5.84	2	0	1				48	1	1000		1	3	1	2	2	1
2312	3	3	1	33	75	167															1	3	1	2	2	1
447	6	4	2	48	45	155	2	2	1	6.7	1	1	0					1	800	48	1	1	1	2	2	1
1007	6	4	1	43	75		2	2	1	5.84	1	1	0		24			1		24	1	3	2	2	3	1
78	3	4	1	53	66	167	2	2	1	5.71	1	1	0	180	24			1	800	24	2	3	1	1	1	1
328	1	3	2	37	53.8	155	2	2	1	6.64	2	0	1					1	1000	48	1	3	1	1	1	1
181	1	3	1	51	66	157	2	2	1		2	0	1			80	48	1	1000	48	1	3	1	1	1	1
464	1	4	1	52	53	165	2	2	1		2	0	1					1	800	48	1	2	1	1	1	1
2503	9	3	1	38	74	169															1	2	1	2	2	1
218	1	3	2	47	54	148	2	2	1	5.74	2	0	1			80	48	1	1000		1	2	2	1	2	2
2322	3	3	1	41																	1		1	2		1
461	1	4	1	52	54	153	2	2	1	6.46	1	1	0					1	800	48	1	3	1	1	1	1
172	3	3	1	41	71	175	2	2	1	7.15	2	0	1	100	48	100		1	1200	48	1	1	1	2	2	1
2094	6	3	2	49	64	160														24	1	3	1	1	1	1
241	1	3	1	43	73	175	2	2	1	6.44	1	1	0	180				1	1200	48	1	3	2	1	2	2
145	1	3	1	45	67	165	2	2	1	6.76	1	1	0	180	48			1	1200	48	1	1	1	2	2	1
330	1	3	2	53	60.6	162	2	2	1	3.7	2	0	1					1	800	48	1	3	1	1	1	1
468	1	4	1	50	65	167	2	2	1		1	1	0					1	800	48	2	3	1	1	1	1
2127	1	3	1	44	53	170	2	2	1		1	1	0	180				1	800	48	1	2	2	1	2	2
608	3	3	2	39	72	153	2	2	1	4.51	1	1	0					1	1000	24	1	2	1	2	2	1
544	3	3	2	39	72	153	2	2	1	4.51	1	1	0					1	1000	24	1	2	1	2	2	1
	3	3	1	37	78	176														24	1
570	3	2	1	42	68	170	2	2	1		1	1	0	180				1	800		1	1	1	1	1	1
185	3	3	1	47	69	175	2	2	1	6.42	2	0	1			100		1	1000	24		3	2	1	2	2
185	3	3	1	47	69	175	2	2	1	6.42	2	0	1			100		1	1000	24		3	2	1	2	2
524	3	3	1	53	79	177	2	2	1		2	0	1				24	1	800	24	1	2	1	2	2	1
2183	1	3	2	35																	1	2	2	1	2	2
2173	1	4	1	40	72	165														48	1	1	1	2	2	1
4027	1	3	1	47	66	165														48	1
2241	6	3	1	44	70	165														48	2	2	1	1	1	1
2168	2	3	1	38	75	171														24	1	3	1	3	3	1
2013	6	3	1	41	66	174														24	1	2	1		2	1
2133	3	3	1	37	70	170	2	2	1	5.84	1	1	0		24			1		24	1	3	1	2	2	1
39	3	3	1	50	74	170	2	2	1	5.84	1	1	0	180	24			1	800	24	1	1	1	2	2	1
4061	3	4	2	40	61	156														24	3
220	3	3	2	49	71.8	160	2	2	1	5.81	1	1	0	180	24			1	800	24	2	2	1	2	2	1
274	3	3	1	32	75	171	2	2	1	5.69	2	0	1			100	24	1	1200		1	2	1	2	2	1
260	3	3	2	36	72	157	2	2	1	5.84	4							1		24	1	2	1	2	2	1
184	1	4	1	35	102	183	2	2	1	7.05	1	1	0	180	48			1	1200	48	2	3	1	1	1	1
2287	3	3	2	22	48	164														24	1	2	1	1	1	1
1058	1	3	1	36	59	169														72	1	2	2	1	2	1
103	1	3	2	44	47	156	2	2	1	5.84	2	0	1			60	48	1	800	48	1	3	1	1	1	1
2149	6	3	2	50	68	164														48	2	2	3	1	3	3
451	1	4	1	39	72	172	2	2	1	6.92	1	1	0					1	1000	12	1	2	1	2	2	1
2107	6	3	2	34	55	158														48	3	2	1	1	1	1
416	1	3	2	36	76	158	2	2	1	4.92	1	1	0					1	1200	36	2	2	1	2	2	1
560	3	3	2	35	52	159	2	2	1	5.12	1	1	0	180				1	800	24	1
308	3	3	2	35	52	159	2	2	1	5.12	1	1	0	180	24			1	800	24
34	1	3	2	34	70	161	2	2	1	5.46	1	1	0	180	48			1	1000	48	1	3	1	1	1	1
2122	6	3	2	50	54	160	22	2	1	5.84	1	1	0		24			1		24	1	3	2	1	2	1
2096	6	3	2	43	52.8	160														24	1	2	1	1	1	1
444	1	4	1	40	70	168	2	2	1	6.47	2	0	1					1	800	48	1	1	1	1	1	1
398	1	3	2	42	61.5	158	2	2	1	5.79	2	0	1					1	800	48	2	2	1	3	3	1
2007	6	4	1	32	90															24	1	2	1	1	2	1
2166	3	3	2	42	50															24	2	2	1	2	2	1
2079	3	3	1	51	70															24	3	2	1	3	3	1
540	3	3	1	47	83	178	2	2	1	6.73	2	0	1					1	1000	24	1	3	1	1	1	1
561	3	3	1	31	82	164	2	2	1	6.96	2	0	1			100	24	1	1200	24	1	3	1	2	2	1
17	1	3	1	32	95	184	2	2	1	5.84	1	1	0	180	48	9	99	1	1200	48	1	2	1	1	1	1
526	3	3	2	35	50.2	158	2	2	1	5.09	2	0	1				24	1	800	24	1	2	2	2	3	1
2059	6	4	1	34	65															24	1	3	1	1	1	1
2199	6	3	2	53	59					6.67	1	1	0		24			1		24	1	3	1	2	2	1
386	1	3	1	39	67	165	2	2	1	6.92	2	0	1					1	1000	48	1	2	1	2	2	1
329	1	3	1	37	75.3		2	2	1	7.28	1	1	0					1	1000	48	1	2	1	2	2	1
1083	1	3	2	40	41	155														48	1	2	1	1	1	1
2087	1	3	2	51	62	159														48	3	2	1	2	2	1
2530	1	3	2	27	45															48	1	3	1	1	1	1
8	3	3	1	48	61	160	1	2	1	6.4	1	1	0	180	48			1	1000	48	2	3	1	1	1	1
257	3	3	1	35	61	168	2	2	1	5.55	1	1	0	180	24			1	1200	24	1	3	2	2	3	2
556	3	5	1	37	67	180	2	2	1	6.2	2	0	1			100		1	800	24	1	2	2	1	2	2
2308	3	3	1	33	53	167														24	1	3	1	2	2	1
1095	6	3	1	42	77															48	3	1	1	3	3	1
2097	6	4	1	36	70															24	1	2	1	1	3	1
192	3	2	2	30	52	155	2	2	1	5.98	1	1	0	180				1	800		2	1	1	2	2	1
122	1	3	1	42	80	172	2	2	1	6.69	1	1	0	180	48			1	1200	48	1	2	2	1	2	1
2140	1	3	2	42	58															48	1	2	1	1	1	1
272	3	3	2	34	74	130	2	2	1	5.84	1	1	0	180	24			1	800		1	3	1	2	2	1
2269	6	4	1	33	82	174														24	1
460	1	4	1	53	70.2	157	2	2	1	6.94	2	0	1					1	1000	48	1	3	1	1	1	1
2076	6	3	1	32	62															24	1	2	1	1	1	1
2383	1	3	1	38	63	165														48	1	3	2	2	2	1
2138	6	3	1	33	93	183														24	1	1	1	2	2	1
348	6	4	1	31	71		2	2	1											24	1	3	1	1	1	1
302	6	4	1	31	71															24	1	3	1	1	1	1
2116	6	3	1	34	62	171														24	1	3	1	1	1	1
239	3	3	1	31	71	170	2	2	1		1	1	0	180	24			1	800	24	1	3	1	1	1	1
2208	6	3	2	35	56	158														24	1	2	1	1	1	1
378	3	4	1	37	42	155	2	2	1	5.75	1	1	0	180				2		24	2	3	1	1	1	1
		1	2	46	70.7		2	2	1		3							2
2188	1	3	1	34	76															48	2	2	2	2	3	2
360	3	4	1	28	54	160	2	2	2	5.57	2	0	1			100	48	1	1000	24	1	3	1	2	2	1
2148	6	3	1	27	65															24	2	1	1	3	3	1
4079	1	3	2	29	51	162														48	1
247	1	4	1	36	69		2	2	1	6.5	1	1	0	180				1	1200	36	2	2	2	1	3	2
2289	3	3	1	25	70	165														24	1	3	1	1	1	1
279	1	3	2	31	61	170	2	2	1		1	1	0	180	48			1	800		2	3	1	2	2	1
4094	1	3	1	39			2	2	1	5.84	9							9			1	3	1	2	2	1
92	6	3	1	36	89	179	2	2	1	5.84	1	1	0		24			1		24	1	3	1	1	1	1
204	1	4	1	33	65	168	2	2	1	5.53	2	0	1			100	48	1	1000	48	3	3	1	1	1	1
415	1	3	1	37	79	178	2	2	1		2	0	1					1	1000	48	1	3	1	2	2	1
98	9	1	2	35	75	165	2	2	1	0	3							2				1	1	1	1	1
4096		3	2	26			2	2	1	5.84	9							9		24	1	3	1	1	1	1
2125	3	3	2	29	67	157														24	2	3	1	1	1	1
474	1	4	1	50	64.3	173	2	2	1	5.23	1	1	0					1	1200	48	1	2	1	2	2	1
2320	3	3	2	54																24	1	2	1	1	1	1
2534	1	4	1	42	78	168														48	1	3	1	1	1	1
2412	1	4	1	33	67	178															1	3	1	1	1	1
1072	3	3	1	41																	1	3	2	1	2	2
1047	3	3	1	46	82.9		2	2	1	5.69										24	1	3	2	2	3	2
1084	3	3	1	40	46															48	1	2	1	2	2	1
2159	3	3	2	46							1	1	0					1	800	24	2	2	1	2	2	1
2496	9	3	2	51	52	154															1	2	1	2	2	1
4052	3	4	1	46	78															48	1
	3	3	1	37	58															24
	3	3	1	52																48
4014	1	5	1	43																48	1
	1	3	2	42
4097	1	1	2	50	52	146	2	2	1		3							2			2	3	1	1	1	1
155	1	3	1	49	57	164															1	3	1	1	1	1
2072	9		1	44			2	2	1												1	3	1	1	1	1
259	3	3	1	37	63	172	2	2	1	6.44	1	1	0	180	24			1	1200	24	1	3	2	1	1	1
23	1	3	1	50			2	2	1	5.84	1	1	0	180	48			2			1	3	1	2	2	1
133	9	3	1	48	62	163	2	2	1	2.78	4				64			1		64	1	3	2	1	2	1
2248	3	1	2	54	71.6	162	2	9	9	5.4	3							2			1	3	2	2	3	1
152	1	3	1	34	66	159	2	2	1	5.84	2	0	1			80	48	1	600	48	1	3	2	2	2	2
59	9	1	2	54	58		2	2	1		3							2				3	2	2	3	2
2130	1	3	1	52	80	162					1	1	0		48			1	1000	48	2	2	1	2	2
12	1	4	1	53	91.5	175	2	2	1	5.84	1	1	0	180	48	9	99	1	1200	48	1	2	1	1	1	1
60	1	1	1	36	60	169	2	2	1	3.3	3							2			1	2	1	1	1	1
364	1	4	1	44	54.4	160	2	2	1		1	1	0		33			1	800	33	2	2	1	1	1	1
57	3	3	2	44	55	155															1	2	1	1	1	1
4095			1	38			2	2	1												1	2	1	1	1	1
210	1	1	2	47	66.5	162	2	2	1		3							2				2	1	1	1	1
177	1	1	1	38	97	172	2	2	1		3							2				2	1	1	1	1
215	1	1	1	52	74	169	2	2	1		3							2				2	1	1	1	1
116	3	1	2	45	56	160																2	1	1	1	1
227	3	3	2	54	60	158	2	2	1	5.84	1	1	0	180	48			1	800	48	1	2	1	2	2	1
62	3	1	2	35	48	158	1	2	1	5.84	3							3				2	1	2	2	1
164	3	3	1	53	70	166	2	2	1	6.53	1	1	0	180				1	1000		1	2	1	2	2	1
110	3	3	2	52	58	158					2	0	1		24			1		24	1	2	1	2	2	1
139	9	1	1	51	59		9	9	1	1.08	3							2				2	1	2	2	1
94	1	4	1	42	73.6	162	2	2	1	5.84	1	1	0	180	48			1		48	1	2	2	1	2	1
297	3	4	1	46	87	180	2	2	1	5.69	2	0	1				72	1	1000	72	1	2	1	3	3	1
37	9	3	2	42	48	158	9	9	9	1.08											1	2	1	1	3	1
4100	3	3	1	47			2	2	1	0	9							9				2	1	1	2	2
361	3	3	1	50	91	173															2	2	2	1	2	2
146	1	4	1	47	65	170	2	2	1	5.84											1	2	2	1	2	2
240	1	1	1	40	75	173	2	2	1		3							2				2	2	1	2	2
118	1	3	1	54	74	167															1	2	2	2	3	2
4088	1	1	2	25			2	2	1	5.84	3							2			1	1	1	1	1	1
129	9	1	2	49	53	150	2	2	1	0	3							2				1	1	1	1	1
161	1	1	1	51	93.5	167																1	1	1	1	1
1040	3	3	1	48	73		2	2	1	5.57								1		24	1	1	2	1	1	1
5	1	1	2	50	50		2	2	1	6.23	3			9		9	99	2	9	99		1	1	2	2	1
275	1	3	1	52			2	2	1	6.61	9							9			1	1	1	2	2	2
249	3	4	1	53		165	1	2	1		1	1	0		48			1	1000	48	1	1	2	1	2	2
	1	3	1	52																48
282	3	1	1	50		153	2	2	1	4.25	3							2
4030	3	5	2	52	46		2	9	1		1	1	0	180	15			1	600	15	1
265	11	1	1	33	57	158	2	2	1	5.44	3
	3	1	1	39	78	171	2	2	1	4.87	3							2
281	1	1	2	54	52	156	2	2	1		3							2
	3	2	2	31	57.5	155	2	2	1
43	1	3	2	68	55	148	2	2	1	5.84	2	0	1			80	51	1	800	51	1	3	2	1	2	2
550	3	1	2	67	76.9	159	2	2	1		3							2			1	1	1	1	1	1
492	1	4	2	62	50.8	150	2	2	1		1	1	0					1	800	8	2	2	1	3	3	1
458	1	4	2	62	50.8	150	2	2	1		1	1	0					1	800	8	2	2	1	3	3	1
	1	1	2	55	57.8	151	2	2	1	6.38	3							2
347	3	1	1	59	60	168	2	2	1	6.05	3							2
301	3	1	1	59	60	168	2	2	1	6.05	3							2
104	3	3	2	69	57	152	2	2	1	5.63	1	1	0	180	24			1	800	24	1	3	2	2	3	2
35	1	1	2	71	60	160	2	2	1	5.81	3							2				3	1	2	2	1
117	1	4	1	59	57	156	2	2	1	5.93	2	0	1			50	48	1	1000	48	1	2	1	2	2	1
	1	4	2	56	67.2	150	2	2	1	5.07	1	1	0					1	1000	48
376	3	4	2	65	60	160	2	2	1	6.01	1	1	0	180				1	800	24	1	1	2	1	2	2
81	3	4	2	69	53		2	2	1	6.44	2	0	1			80	24	1	1200	24	1	2	1	2	2	1
499	1	4	1	57	70	169	2	2	1	6.56	2	0	1					1	800	48	1	1	1	2	2	1
440	6	4	2	56	64	157	2	2	1	6.54	1	1	0					1	1000	24	1	3	1	2	2	1
113	3	4	1	55	92	165	2	2	1	5.84	1	1	0	180	48			1	800	48	1	2	2	1	2	2
512	3	3	1	60	78.9	163	2	2	1	4.3	2	0	1				24	1	1000	24	1	2	1	3	1	1
	1	2	1	59	66	170	2	2	1	5.96	1	1	0	180				1	1000
96	1	3	1	68	75.7	174	2	2	1	7.2	1	1	0	180	72			1	800	72		3	1	2	2	1
		1	1	78	50	165	2	2	1	5.86	3							2				2	1	1	2	1
543	6	3	1	59	82.3	167	2	2	1	6.62	1	1	0					1	1200	48	1	2	1	2	2	1
352	3	1	1	59	55		2	2	1	5.59	3							2
402	1	3	1	57	73	163	2	2	1	5.17	1	1	0					1	1000	48	1	2	1	1	1	1
2387	3	3	2	55	46	155														24	1	1	1	1	1	1
251	1	1	1	75	84	170	2	2	1	5.76	3							2				3	2	1	2	1
13	1	4	2	57	56.6	158	2	2	1	6.63	1	1	0	180	12	9	99	1	800	12	1	1	1	1	1	1
2209	3	3	2	66	66	166														24	1	2	1	2	2	1
89	1	4	2	58	48.3	150	1	2	1	5.84	1	1	0	135	48			2				2	2	1	1	1
291	3	4	2	58	62	165	2	2	1		1	1	0	180				1	1200		1	2	1	1	1	1
2036	3	3	2	67	53.5	157.5	2	9	9	6.46	1	1	0	80	24			1	1200	24	1	2	1	1	1	1
	1	3	1	86							2	0	1					1	1000	48
2512	3	3	2	67	55	165	2	2	1	5.25	2	0	1			100	24	1	800	24	1	2	1	2	2	1
2266	3	4	2	67	67	153														24	1	3	1		2	1
453	3	4	1	57	63.9	166	2	2	1		1	1	0					1	1200	24	1	3	2	1	2	2
493	1	4	2	55	72.3	165	2	2	1	4.67	2	0	1					1	1000	48	3	3	1	1	1	1
221	3	3	2	60	52	149	2	2	1	5.49	1	1	0	180	24			1	1000	24	1	1	1	1	1	1
280	9	1	2	75	65	150	2	2	1	0	3							2
	3	3	2	60	54	158														24	1
4057	3	3	2	68																	1	2	1	1	1	1
463	1	4	1	56	67.8	170	2	2	1		1	1	0					1	1000	48	2	3	1	1	1	1
4086	1	2	2	65	63		2	2	1											48	1
187	3	3	1	65	59	151	2	2	1	5.11	2	0	1			50	24	1	800	24	1	2	1	1	1	1
286	3	3	2	65	46	150	2	2	1	6.1	1	1	0	180				1	800	24	1	2	1	3	3	1
14	1	1	2	62	55	155	2	2	1	6.28	1	1	0	180	2	9	99	1	800	2		2	1	1	1	1
97	3	3	2	55	46	152	2	2	1		1	1	0	180	24			1	800	24	1	1	1	2	1	1
396	1	3	1	61	67	170	2	2	1	6.48	2	0	1					1	800	36	1	1	1	1	1	1
2310	3	3	2	56																24	1	2	2	1	2	2
327	1	3	1	58	62	160	2	2	1	4.56	2	0	1					1	1000	48	1	2	1	1	1	1
400	1	3	1	69	58	165	2	2	1		2	0	1					1	1000	48	1	3	1	1	1	1
500	1	4	2	59	70	171	2	2	1	7.25	1	1	0					1	1000	48	1	3	1	1	1	1
585	3	4	1	55	72	175	2	2	1		2	0	1					1	1000	24	2	1	2	2	3	2
515	6	3	2	55	74	170	2	2	1	6.59	1	1	0		48			1	1000	48	1	2	1	2	2	1
597	1	4	1	55	66	159	2	2	1	6.25	2	0	1					1	800	48	2	1	1	2	2	1
45	3	4	2	58	70	159	2	2	1		1	1	0	180	27			1	1000	27		2	1	2	2	1
408	1	3	1	67	55.1	160	2	2	1		1	1	0					1	800	48	2	1	2	1	2	1
545	3	3	1	67	73.3	176	2	2	1	7.87	1	1	0					1	1200	24	1	1	1	2	2	1
65	3	3	2	75	44	154	2	2	1		2	0	1			50	24	1	800	24	1	1	1	2	2	1
385	1	3	2	55	47	157	2	2	1		2	0	1					1	1000	48	1	1	1	1	1	1
427	6	4	1	55	82.8	180	2	2	1	5.16	2	0	1				48	1	1000		1	2	2	1	2	1
399	1	3	1	58	74	180	2	2	1	4.78	1	1	0					1	1000	48	1	3	1	1	1	1
278	9	1	1	55	60	178	2	2	2		3							2
	1	3	2	57	51	153	2	2	1		1	1	0					1	1200	48	1	2	2	2	3	2
149	1	3	2	65	53	150	9	9	9		1	1	0	180	48			1	1200	48	1	2	1	1	1	1
288	3	4	2	55	44	156	2	2	1	4.95	1	1	0	180	30			1	800		2	2	1	2	2	1
607	1	4	1	58	70	167	2	2	1	5.17	1	1	0					1	800	48	1	2	1	1	1	1
553	1	3	2	55	56	156	2	2	1	6.11	2	0	1			100		1	1000		1	2	1	2	2	1
2348	3	3	1	57	68	165														48	2
346	3	3	2	64							2	0	1		24			1			1	3	1	1	1	3
506	3	3	1	55	73	166	2	2	1		2	0	1					1	800	24	1	1	1	3	3	1
1069	3	3	1	68	68															24	1	1	1	3	3	1
18	1	4	1	55	65	165	2	2	1	5.84	1	1	0	180	48	9	99	1	1000	48	1	3	1	1	2	1
342	1	4	1	57	55	160	2	2	1	5.22	1	1	0		48			1	1000	48	2	1	1	2	2	1
2264	3	3	1	59	52	152														24	2	1	1	1	1	1
375	3	5	1	65	72	176	2	2	1	5.38	1	1	0	180				1	800	24	1	2	1	1	1	1
586	3	4	2	63	53.7	152	2	2	1		1	1	0					1	800	24	2	2	1	1	1	1
390	1	3	1	55	58	161	2	2	1		1	1	0					1	800	48	1	3	1	1	1	1
489	1	4	1	60	69.7	165	2	2	1	6.33	2	0	1					1	1200	48	1	2	1	1	1	1
354	1	3	2	56	97	157	2	2	1	5.29	2	0	1			100	48	1	1200	48	1	1	1	2	2	1
368	3	4	2	57		155	2	2	2	5.86	1	1	0	180				1	800	24	1	3	1	1	1	1
590	3	4	1	60	66.6	170	2	2	1		1	1	0					1	800	24	1	2	1	3	3	1
441	3	4	1	55	74.8	175	2	2	1	7.17	2	0	1					1	1200	16	1	1	1	2	2	1
295	9	1	1	56	68	167	2	2	1	0	3							2
2	3	4	2	65	53		2	2	1	9	1	1	0	180	24	9	99	1	800	24	2	2	1	2	2	1
54	1	3	2	62	63	168	2	2	1		1	1	0	180	72			1	800	72	2	2	1	2	2	1
271	1	4	1	58	79.5	171	2	2	1	5.88	2	0	1			100	24	1	1000		2	2	1	2	2	1
505	3	3	1	56	82	180	2	2	1		1	1	0	180	24			1	1000		1	2	1	2	2	1
4060	1	4	2	66	47															48	1
538	6	3	1	57	53.7	155	2	2	1	6.66	1	1	0					1	1000	48	2	1	1	3	3	1
196	3	3	1	62	66	164	1	2	1	5.92	1	1	0	180	24			1	800	24	1	2	1	2	2	1
2150	1	3	1	55	70															48	1	2	2	1	2	2
126	3	3	1	55	63	170	2	2	1	5.88	1	1	0	180	24			1	800		1	2	1	1	1	1
333	3	3	1	56	63.4	171	2	2	1		1	1	0		24			1	800	24	1	2	2	1	2	1
51	1	3	1	55	80	170	2	2	1		1	1	0	180	24			1	1200	24	1	3	2	2	2	1
546	6	3	1	65	76	170	2	2	1	6.8	2	0	1					1	1000	24	1	1	1	2	2	1
530	3	3	1	56	64.4	160	2	2	1		1	1	0				24	1	800	24	1	3	1	1	1	1
516	3	3	1	55	77	171	2	2	1	5.58	2	0	1				24	1	800	24	1	2	1	1	1	1
123	3	3	1	55	70	175	2	2	1	5.84	1	1	0	180	24			1	1200	24		2	2	1	2	2
165	1	3	1	66	60	165	2	2	1	4.48	1	1	0	180	48			1	1000	48	1	2	1	2	2	1
2088	3	3	1	69	62		2	2	1		1	1	0	180				1		24	1	2	1	1	1	1
197	3	3	2	63	44	155	2	2	1	5.46	1	1	0	180	24			1	800		1	1	1	2	2	1
48	1	4	1	56	75	166	2	2	1		1	1	0	180	48			1	800	48	1	2	1	1	1	1
598	1	4	2	55	54	156	2	2	1	6.73	2	0	1					1	1000	33	1	2	2	1	2	2
2160	1	3	2	61	48															48	1	2	3	1	3	3
231	3	3	2	62	61	155	2	2	1	5.84	1	1	0	180	48			1	1000		1	2	1	2	2	1
24	3	3	2	56	59	160	2	2	1	5.84	1	1	0	180	24	9	99	1	800	24	1	3	1	2	2	1
589	1	4	2	62	55.4	162	2	2	1	6.71	1	1	0					1	1000	48	2	2	1	2	2	1
22	1	4	2	67	68	158	2	2	1		2	0	1	9	99	80	72	1	1000	72	2	1	1	1	1	1
1080	1	3	2	61	85	155														48	3	2	1	1	3	1
144	1	3	2	61	62	155	2	2	1	5.84	1	1	0	180	24			1		24	1	2	1	1	1	1
222	3	3	1	64	53		2	2	1		1	1	0	180	48			1	800	48	1	2	3	1	3	3
16	3	4	2	56	55	155	2	2	1		1	1	0	180	48	9	99	1	800	48	1	1	1	2	2	1
345	3	1	2	55	92	168	2	2	1	6.62	3							2
289	3	1	2	55	92	168	2	2	1	6.62	3							2
2185	3	3	1	55	61															24	1	1	1	1	1	1
382	1	3	1	61	65	156	2	2	1		2	0	1					1	1000	16	2	3	1	1	1	3
108	9	4	2	65	66	153	2	2	9						48			1	1000	48	1	2	1	1	1	1
2291	3	3	2	56	50	155														24	1	2	1	2	2	1
207	1	4	2	60	61	159	1	2	1	6.39	2	0	1			52	24	1	1000	24	2	2	2	1	2	2
223	3	3	1	60	66	159	2	2	1	3	1	1	0	180				1	800		1	2	1	1	1	1
509	3	3	2	71	59	155	2	2	1		2	0	1				24	1	800	24	1	1	1	1	1	1
212	1	3	2	63	65	150	2	2	1		2	0	1			80	48	1	1200	48	1	2	2	1	2	2
2528	6	3	1	57	79	175														24	1	2	1	1	1	1
584	1	4	1	58	74	170	2	2	1		1	1	0					1	800	48	1	2	2	2	3	1
130	3	4	1	58	75	173	1	2	1	5.79	1	1	0	180	24			1	1000		1	2	2	1	2	1
2105	3	3	1	58	72	165	1	2	1	5.84										24	1	3	3	1	3	1
93	1	3	1	55	88	175	2	2	1	5.84	4							1	1000	30	1	1	2	1	2	2
303	1	4	2	68	69.5		2	2	1	6.05	2	0	1	80	50		50	1	800	50	1	3	1	1	1	1
484	1	4	2	55	46.7	150	2	2	1	5.7	2	0	1					1	800	48	2	3	1	2	2	1
	3	2	1	59	71	168	2	2	1	5	1	1	0	180				1	800
	1	4	1	60	64	160															3
2429	3	3	2	64																24	2	2	2	2	3	2
156	1	4	2	56	44.1	157	2	2	1	6.16	2	0	1					1	1200	48	2	1	1	1	1	1
2005	6	3	2	63	57	156	2	2	1	5.84										24	1	2	1	1	1	3
542	3	3	1	58	72.8	169	2	2	1	5.7	1	1	0					1	1200	24	1	2	1	1	1	1
134	1	4	1	55	65	163	2	2	1	6.19	1	1	0	180	48			1	1000	48	1	3	1	1	1	1
2476	1	4	1	56	70	162														48	1	2	1	1	1	1
491	1	4	2	56	58	150	2	2	1		2	0	1					1	800	48	1	1	1	1	1	1
135	3	4	2	58	65	155	2	9	1	5.6	1	1	0	180	48			1	1200	48	2	1	1	1	1	1
2638	3	3	2	61							1	1	0		24			1		24	1	3	1	1	1	1
58	6	3	2	59	57	140	2	2	1	5.42	1	1	0	180	48			1	1000	48	1	2	1	2	2	1
2255	1	3	2	59	76	158	2	2	1	6.57	1	1	0	180	48			1	1200	48	1	2	1	3	3	1
478	3	4	2	64	76.7	157	2	2	1		2	0	1					1	800	8	1	2	2	1	2	1
	3	3	1	67	65	160														24
244	1	3	2	65	85	162	2	2	1	5.8	2	0	1			80	48	1	800	48	1	2	2	2	1	1
592	3	4	2	57	43.5	155	2	2	1	6.28	2	0	1					1	800	24	1	1	1	2	2	1
397	1	3	2	57	61.5	158	2	2	1		2	0	1					1	800	48	1	3	1	2	2	1
428	1	4	1	56	67.4	170	2	2	1		2	0	1				48	1	1000		1	2	1	1	1	1
269	1	4	1	65	63.5	160	2	2	1	5.84	2	0	1				72	1	1000		3	2	1	2	2	1
266	1	4	2	66	55	151	2	2	1	5.84	2	0	1			80	42	1	800		1	2	1	1	1	1
2337	3	4	2	57	67	145															2	2	3	1	3	2
406	1	3	1	61	74.5	169	2	2	1	7.45	2	0	1					1	1200	48	1	2	1	2	2	1
429	3	4	1	56	68	166	2	2	1	6.19	2	0	1				24	1	1000		2	2	1	2	2	1
36	6	3	2	61	49.5	154	2	2	1	9	1	1	0	180		9	99	1	800	48	1	3	1	1	1	1
488	1	4	1	60	76	157	2	2	1		1	1	0					1	1000	48	1	1	1	1	1	1
91	3	3	1	64	81	167	2	2	1							100	24	1	800	24	1	2	1	1	1	1
514	6	3	1	55	59	158	2	2	1	6.95	2	0	1					1	800	48	1	1	2	1	2	2
352	3	4	1	67	46	165	2	2	1	5.19	1	1	0	180				1	800	24	2	2	1	2	2	1
477	1	4	1	56	68.8	170	2	2	1		2	0	1					1	800	48	1	2	1	2	2	1
482	1	4	1	56	57	160	2	2	1	6.91	1	1	0					1	1000	48	1	2	1	2	2	1
2389	3	3	1	57	61	160															1	2	1	1	1	1
4025	1	3	1	56							2	0	1					1	1000	48	1
326	1	3	1	59	74	166	2	2	1		2	0	1					1	1000	48	1	2	1	2	2	1
216	1	4	2	59	52	165	2	2	1		9				24			9			2	2	1	2	2	1
163	9	3	1	57	79	174	2	2	1		4				48						1	3	2	2	2	2
2341	1	3	2	64						6.41	2	0	1				48	1		48	1	2	1	2	2	1
26	1	4	1	66	62	152	2	2	1	5.84	1	1	0	180	8	9	99	1	800	28	1	2	1	1	1	1
10	1	4	2	59	73	156	2	2	1		1	1	0	180	56	9		1	1500	56	2	2	1	2	2	1
267	3	4	2	57	63	160	2	2	1	5.84	2	0	1			100	48	1	1000		1	3	2	2	3	1
106	1	4	2	70	53	145	2	2	1		2	0	1	80	48			1	800	48	1	2	1	2	1	1
384	1	3	1	55	64	148	2	2	1	2.69	1	1	0					1	1000	48	1	3	1	1	1	1
2309	3	3	2	66	49	150	2	9	1	6.2	1	1	0	180	36			1	1200	36	1	2	1	2	2	1
2506	1	4	1	65			1	2	1	6.66	2	0	1				48	1		48	1	1	1	3	3	1
99	3	1	2	59	85	154	2	2	1		3							2				1	1	1	1	1
599	3	4	1	55	61.3	160	2	2	1	7.26	1	1	0					1	1000	24	2	3	1	1	1	1
537	3	4	1	55	61.3	160	2	2	1	7.26	1	1	0					1	1000	24	2	3	1	1	1	1
	3	3	1	57	67.9															24
193	1	3	1	62	77	165	2	2	1	7.1	1	1	0	180				1	1200	48	1	1	1	1	1	1
112	1	3	2	63	45	150	2	2	1		1	1	0	180	48			1	800	48	1	3	1	1	1	1
583	3	4	1	56	68.4	180	2	2	1	7.24	1	1	0					1	800	24	1	1	1	3	3	1
367	3	3	1	59	52.7		2	2	2	5.5	1	1	0	180	24			1	800	24	1	1	1	2	2	1
593	1	4	1	57	53.3	163	2	2	1	6.28	2	0	1					1	800	16	2	1	1	2	2	1
472	6	4	1	55	70	169	2	2	1	6.92	2	0	1					1	1000	48	1	3	2	1	2	2
276	3	3	1	56	62	171	2	2	1	6.29	1	1	0	180	24			1	800	24	1	2	2	1	2	2
4055	1	3	1	57																48	1
2110	1	4	1	67	70	167														48	1	1	1	1	1	1
2332	3	5	2	61	77.8		2	2	1	5	1	1	0	180	24			1	1200	24	1	2	1	1	1	1
2270	3	3	2	56	52	150														24	1	2	1	2	2	1
	3	4	1	57	65	160														48
262	3	3	2	63	72	155	2	2	1	5.84	1	1	0		16			1		16	1	3	2	2	3	1
413	1	3	1	55	54	165	2	2	1	7.06	2	0	1					1	800	48	1	1	1	1	1	1
4062	3	4	2	62	83	165				5.69										24	2
518	3	3	1	57	72	170	2	2	1	4.68	1	1	0		24			1	800	24	1	3	2	2	3	2
366	3	3	2	57	66	155	2	2	1	5.4	2	0	1			80	24	1	1000	24	1	2	2	1	2	2
459	1	4	1	57	62	158	2	2	1	6.39	1	1	0					1	1000	48	1	2	1	1	1	1
504	3	3	1	55	64	164	2	2	1		1	1	0	180	24			1	800		1	1	1	1	1	1
230	3	1	1	58	69.8		2	2	1		1	1	0	180	24			1	800	24		2	1	1	1	1
498	1	4	1	57	61.7	167	2	2	1	6.12	2	0	1					1	800	48	1	3	1	1	1	1
82	3	3	1	56	50	155	2	2	1		2	0	1				24	1	800	24	1	2	2	1	1	1
588	1	4	1	57	57.2	150	2	2	1		2	0	1					1	800	48	1	2	1	1	1	1
2243	1	3	2	67	62															48	1	3	1	2	2	1
600	3	4	2	66	44.4	150	2	2	1	6.61	1	1	0					1	800	24	2	2	1	1	1	1
449	1	4	1	55	75.8	173	2	2	1	4.67	2	0	1					1	1200	17	1	2	1	1	1	1
1073	1	3	2	56	52															48	1	2	1	2	2	1
485	1	4	1	56	70	170	2	2	1		1	1	0					1	1000	48	1	2	1	2	2	1
29	1	3	1	55	85	170	2	2	1	5.84	1	1	0	180	72	9	99	1	1000	72	2	2	1	1	1	1
387	1	3	1	59	63.6	164	2	2	1	6.73	1	1	0					1	800	48	1	2	1	2	2	1
2170	1	3	2	63	58	158	2	2	2	5.32	1	1	0		24			1	800	24	3	2	1	2	2	1
151	1	1	2	60	58	155	2	2	1	5.84	3							2				2	1	2	2	1
369	1	2	1	58	57	167	2	2	2		1	1	0	180				2			1	2	2	1	2	2
162	1	3	2	61	61	150	2	2	1		1	1	0	90	48			1	1000	48	1	1	2	2	3	2
332	6	3	1	57	55.7	165	2	2	1	6.77	1	1	0		24			1	800	24	1	2	1	2	2	1
409	1	3	1	57	78	175	2	2	1	6.87	1	1	0					1	1000	48	1	2	1	2	2	1
582	1	4	2	55	50.8	154	2	2	1	6.86	2	0	1					1	800	24	2	2	1	2	2	1
	1	4	1	63							2	0	1					1	1000	48
321	1	3	1	57	85.5	170	2	2	1	4.02	2	0	1					1	1200	48	1	2	1	1	1
594	1	4	1	56	72.6	170	2	2	1	6.97	1	1	0					1	1000	12	1	2	2	1	2	2
2527	3	4	2	56	80	162												1		24	1	3	1	1	1	1
206	6	3	1	57							9						99	9		99	2	3	1	1	1	1
1087	1	3	1	56							9							9			1	3	1	1	1	1
1044	9	3	2	59	80	164	9	9	9		9							9				2	1		2	1
2492	1	4	1	64	82	167														48	2	1	2	1	2	2
4064	3	2	1	62	68		2	2	1											24	1
4001	6	3	1	55																	1
42	1	3	2	55	55	153	2	2	1	5.84	1	1	0	180				1	400	48	1	3	1	1	1	1
74	3	4	2	55	82	155	2	2	1	5.84	1	1	0	135	13			1	800	13	2	3	1	1	1	1
563	3	4	1	62	87	178	2	2	1		1	1	0	180	24			1	800	24	1	3	1	1	1	1
182	3	4	2	65	55	156	2	2	1		2	0	1				24	1		24	1	3	1	2	1	1
198	3	1	2	62	64	150	2	2	1	6.23	3							2				3	1	1	1	1
132	1	1	2	68	58	153	2	2	1		3							2				3	1	1	1	1
180	9	1	2	71	44	150	9	9	1		3							2				3	1	1	1	1
11	3	4	1	70	65	172	2	2	1	9	1	1	0		17			1		17	1	3	1	2	2	1
61	3	3	1	58	79	170	2	2	1	5.84	1	1	0	180	48			1	800	48	1	3	1	2	3	1
573	3	3	1	57	69	169	2	2	1	6.2	1	1	0	180	24			1	800	24	1	3	2	1	2	2
346	3	3	2	65	54		2	2	1		2	0	1			80		1	800	24	1	3	1	1	1	3
346	3	3	2	60	54															24	1	3	1	1	1	3
64	1	4	2	63	57	156	2	2	1	5.84	2	0	1			80	72				1	2	1	1	1	1
77	1	1	2	64	55	152	2	2	1		3							3				2	1	1	1	1
157	1	1	2	64	65	155	2	2	1		3							3				2	1	1	1	1
101	3	3	1	56	67	167	2	2	1												1	2	1	2	1	1
174	1	4	2	58	43	154															2	2	1	2	1	1
147	1	4	1	56	74	166	2	2	1		1	1	0		48			1		48	2	2	1	1	1	1
202	1	3	1	66	67	167															1	2	1	1	1	1
56	9	3	2	67	69.5	152	9	9	1		9							9			1	2	2	1	1	1
166	1	4	1	57	72	164	2	2	1	5.84	2	0	1			100	72	1	1000		2	2	1	2	2	1
20	1	4	1	56	88	176	2	2	1	6.8	3							2			1	2	1	2	2	1
4090	1	1	1	60			2	2	1	5.84	3							2			1	2	1	2	2	1
183	3	1	1	56	65	170	2	2	1	6.98	3							2				2	1	1	2	1
124	9	1	1	78	50	165	9	2	9	5.86	3							2				2	1	1	2	1
50	3	1	2	65	60	148	2	2	1	5.84	3							2				2	1	2	2	1
254	1	1	2	65	56	158	2	2	1		3							2				2	1	2	2	1
1077	9		2	66	55	150					3							2				2	1		2	1
2265	3	1	1	56	63	162	2	9	9	4.69	3							2			1	2	1	3	3	1
237	1	1	2	73	50	145	2	2	1	4.15	3							2				2	1	3	3	1
228	1	1	2	60	76.5	162	2	2	1	5.4	3							2				2	2	1	2	2
75	9	1	1	62	68	172	2	2	1		3							2			1	2	3	1	3	3
31	3	3	1	72	59	173	2	2	1		1	1	0	180	24	9	99	1	800	24	1	1	1	1	1	1
211	1	4	2	60	60	154	2	2	1	5.84	1	1	0		24			1		24	2	1	1	1	1	1
32	1	3	2	56	36.5	146				7.2											1	1	1	1	1	1
217	1	4	1	61	76	170	2	2	1	5.08	9							9			2	1	1	2	2	1
87	1	4	1	58	75																1	1	2	2	2	1
83	6	1	2	62	65	153	2	2	1	7.21	3							2				1	2	2	2	1
111	9	1	2	64	65	153	2	2	1		3							2				1	1	1	2	2
	3	3	2	65	54		2	2	1		2	0	1			80	24	1	800	24
4098	1	4	2	70	47	150	2	2	1	6.02	2	0	1					1		11
359	1	1	1	57	59.4	172	2	2	1	4.46	3							2
370	1	1	1	56	74		2	2	1		3							2
176	9		2	66	70.4		2		2		3							2
483	1	4	1	56	80	165	2	2	1		2	0	1					1	1000	48	1		1	1	1	1
4093	1	1	2				2	2	1	5.84	3							2			1	2	1	1	1	1
142	3	4	2		78	160	2	2	1	4.82	2	0	1				35	1	800	35	1	3	1	1	1	1
4102							2	2	1												2	3	1	1	1	1
1065							2	2	1													3	1	1	1	1
2424	9						2	2	1												2	3	1	2	2	1
576	1	3	1		65	172	2	2	1	5.33	2	0	1			80		1	1200	48	1	3	2	1	2	2
490		4	2																		1	2	1	1	1	1
1067	9						2	2	1													2	1	1	1	1
90	1	3	2		62	160	2	2	1	5.85	1	1	0	180	48			1	1000		1	2	1	2	2	1
2363	1	3	2																		1	2	1	2	2	1
380	9																				1	2	1	2	2	1
421	9																				2	2	2	1	2	1
2021	9						2	2	1												1	2	2	1	2	1
15		1	2																			2	2	1	2	2
2392	9	1					2	2	1												1	1	1	1	1	1
381							2	2	1												1	1	1	1	1	1
339	3	3	1																		2	1	1	3	3	1
	3	2	1																	24	1
4051							2	2	1												1
4009	3	1																			1
4003	9						2	2	1												1
